# Supplementary material for: A new endogean, anophthalmous species of Parazuphium Jeannel from Northern Morocco (Coleoptera, Carabidae), with new molecular data for the tribe Zuphiini
Source: Zookeys. 2011 Jun 10;(103):49–62. doi: 10.3897/zookeys.103.1124 (PMC3131068; doi:10.3897/zookeys.103.1124)
Supplement: XML Treatment for Parazuphium aguilerai [file zookeys.103.1124-treatment1.xml]

<!DOCTYPE tp:taxon-treatment
  PUBLIC "-//TaxonX//DTD Taxonomic Treatment Publishing DTD v0 20100105//EN" "tax-treatment-NSO.dtd">
<tp:taxon-treatment xmlns:tp="http://www.plazi.org/taxpub"><tp:treatment-meta><mixed-citation publication-type="journal"><person-group><name><surname>Andújar</surname><given-names>Carmelo</given-names></name><name><surname>Hernando</surname><given-names>Carles</given-names></name><name><surname>Ribera</surname><given-names>Ignacio</given-names></name></person-group><article-title>A new endogean, anophthalmous species of <italic>Parazuphium</italic> Jeannel from Northern Morocco (Coleoptera, Carabidae), with new molecular data for the tribe Zuphiini</article-title><source>Zookeys</source><day>10</day><month>6</month><year>2011</year><volume>2011</volume><issue>103</issue><fpage>49</fpage><lpage>62</lpage><pub-id pub-id-type="doi">10.3897/zookeys.103.1124</pub-id></mixed-citation></tp:treatment-meta><tp:nomenclature><tp:taxon-name>
                        <tp:taxon-name-part taxon-name-part-type="genus">Parazuphium</tp:taxon-name-part>
                        <tp:taxon-name-part taxon-name-part-type="species">aguilerai</tp:taxon-name-part>
                    <object-id xmlns:xlink="http://www.w3.org/1999/xlink" xlink:type="simple">urn:lsid:zoobank.org:act:B4718866-DA9E-4096-9291-A38E90FD7A0A</object-id>
                    <object-id xmlns:xlink="http://www.w3.org/1999/xlink" xlink:type="simple">http://species-id.net/wiki/Parazuphium_aguilerai</object-id>
                    </tp:taxon-name><tp:taxon-authority>Andújar, Hernando &amp; Ribera</tp:taxon-authority><tp:taxon-status xmlns:xlink="http://www.w3.org/1999/xlink" xlink:type="simple">sp. n.</tp:taxon-status><xref ref-type="fig" rid="F1">Figs 1</xref><xref ref-type="fig" rid="F2"/><xref ref-type="fig" rid="F3">3</xref></tp:nomenclature><tp:treatment-sec sec-type="Type locality"><title>Type locality.</title><p>Souk-Khemis-des-Anjra, Tetuan, Morocco (<xref ref-type="fig" rid="F4">Fig. 4</xref>).</p></tp:treatment-sec><tp:treatment-sec sec-type="Type specimen"><title>Type specimen.</title><p> Holotype: 1♂, “MOROCCO 28-III-2008 / Souk-Khemis-des-Anjra, Tetuan / 123m N35°43'18" W5°31'23" / Andújar, Hernando, Ribera &amp; Agu<!--PageBreak-->ilera leg."; voucher number label “31_EN"; plus red holotype label. Type specimen mounted in DMHF in a transparent acetate label, genitalia dissected and mounted in DMHF in a separate label pinned with the specimen. Deposited in the Museu de Ciències Naturals de Barcelona (MCNB), DNA aliquots deposited in the IBE (CSIC) and Univ. Murcia (ZAFUMU col.).</p></tp:treatment-sec><tp:treatment-sec sec-type="Diagnosis"><title>Diagnosis.</title><p> Total Length 2.7 mm (from apex of mandible to apex of elytra). Body depressed, flattened, light brown (<xref ref-type="fig" rid="F1">Fig. 1</xref>). Eyes absent (<xref ref-type="fig" rid="F2">Fig. 2b</xref>). First antennomere (0.41mm) as long as antennomeres 2–4 combined (0.37 mm) (<xref ref-type="fig" rid="F2">Fig. 2e</xref>). Pronotum cordiform (<xref ref-type="fig" rid="F1">Fig. 1</xref>). Elytra flat, not fully covering abdomen (<xref ref-type="fig" rid="F1">Figs 1</xref>, <xref ref-type="fig" rid="F2">2a</xref>). Umbilicate lateral series of elytra with 5+5 spatuliform setae (<xref ref-type="fig" rid="F2">Figs 2f-h</xref>). Apex of elytra divergent (<xref ref-type="fig" rid="F1">Figs 1</xref>, <xref ref-type="fig" rid="F2">2a</xref>). Metafemora with an acute tooth on interior margin (<xref ref-type="fig" rid="F2">Fig. 2m</xref>).</p><fig id="F1" position="float" orientation="portrait"><label>Figure 1.</label><caption><p>Line drawing ofhabitus of <italic><tp:taxon-name>Parazuphium aguilerai</tp:taxon-name></italic> sp. n. Total length 2.7 mm.</p></caption><graphic xmlns:xlink="http://www.w3.org/1999/xlink" xlink:href="ZooKeys-103-049-g001.jpg" position="float" orientation="portrait" xlink:type="simple"/></fig></tp:treatment-sec><tp:treatment-sec sec-type="Description"><title>Description.</title><p> Length of holotype: 2.7 mm. Body depressed, flattened and depigmented, light brown. Surface microreticulate, with mesh pattern regular polygonal (observed on the dried specimen) and scattered short setae.</p><p><italic>Head</italic> (<xref ref-type="fig" rid="F1">Fig. 1</xref>) with trapezoidal shape. No trace of eyes or ocular scars (<xref ref-type="fig" rid="F2">Fig. 2b</xref>). Length of head (from apex of mandible to base) 0.63 mm; maximum width close to base (0.51 mm). Surface microreticulate, microlines deeper on sides. Neck pedunculate. With three long setae, two lateral and one basal. Appendages: antennae (<xref ref-type="fig" rid="F2">Fig. 2e</xref>) with first antennomere (0.41mm) as long as total length of antennomeres 2–3-4 together (0.37 mm); second antennomere pedunculate (0.1 mm), slightly shorter than third (0.13 mm) and fourth (0.14 mm); from fifth to tenth with same length (0.16–0.17 mm); last antennomere longer (0.23mm). Antennomeres from 3° to 11° cylindrical. Labial and maxillary palpi as in <xref ref-type="fig" rid="F2">Figs 2c, d</xref>.</p><fig id="F2" position="float" orientation="portrait"><label>Figure 2.</label><caption><p>Photographic images of<italic><tp:taxon-name>Parazuphium aguilerai</tp:taxon-name></italic> sp. n. <bold>A</bold> whole specimen <bold>B</bold> head in dorso-lateral view <bold>C</bold> labial palpus; (d), maxillary palpus <bold>C</bold> antenna <bold>F</bold> margin of left elytron in lateral view <bold>G</bold> margin of right elytron, detail for anterior umbilicate setae, numbers 1 to 5 <bold>H</bold> margin of right elytron, detail of posterior umbilicate setae, numbers 6 to10, arrows over them point other smaller setae <bold>I–N</bold> details of anterior, median and posterior legs respectively.</p></caption><graphic xmlns:xlink="http://www.w3.org/1999/xlink" xlink:href="ZooKeys-103-049-g002.jpg" position="float" orientation="portrait" xlink:type="simple"/></fig><p><italic>Pronotum</italic> cordiform (<xref ref-type="fig" rid="F1">Fig. 1</xref>), longer (0.60 mm) than wide (0.51–0.27 mm), maximum width (0.51 mm) close to anterior angles, almost double minimum width (0.27<!--PageBreak--><!--PageBreak--> mm), at the posterior angles. Anterior angles obtuse, rounded. Anterior margin regularly convex. Median line apparent, marked with two depressions. Two lateral setae at anterior and posterior angles. Lateral margin sinuate before posterior angles.</p><p><italic>Elytra</italic> (<xref ref-type="fig" rid="F1">Figs 1</xref>, <xref ref-type="fig" rid="F2">2a</xref>) flattened, short, not totally covering abdomen, wider apically (maximum width, 0.90mm, close to apex); width at humeral angle 0.65mm. Punctuation forming longitudinal series, more evident at basal third, disappearing towards apex. Entire surface with short pubescence. Anterior umbilicate series with 5 spatuliform setae (<xref ref-type="fig" rid="F2">Figs 2f-g</xref>, numbers 1–5), deeply inserted in small marginal indentations, with some other minor setae over them <xref ref-type="fig" rid="F2">(Fig. 2g</xref>, arrows). Posterior umbilicate series with 5 spatuliform setae, the last one just before apex (<xref ref-type="fig" rid="F2">Fig. 2h</xref>, numbers 6–10), with three smaller setae over them (<xref ref-type="fig" rid="F2">Fig. 2h</xref>, arrows). Margin of elytra from 5° umbilical anterior to 2° umbilical posterior seta with a marginal carina (<xref ref-type="fig" rid="F2">Fig. 2f</xref>). Apices divergent (<xref ref-type="fig" rid="F1">Figs 1</xref>, <xref ref-type="fig" rid="F2">2a</xref>).</p><p><italic>Legs</italic>. Pro- and meso-femora dilated proximally, forming an obtuse interior angle (<xref ref-type="fig" rid="F2">Figs 2i, k</xref>). Metafemora with a strong acute tooth on the interior margin (<xref ref-type="fig" rid="F2">Fig. 2m</xref>). Front tibia with antennal cleaner (toilette organ), as reported in other species of the genus (<xref ref-type="fig" rid="F2">Fig. 2i</xref>). Meta-tibia long and straight, with an internal spine at apex. Meso and meta tibiae with a circle of seta round the apex. Pro-tarsomeres 1–4 dilated (<xref ref-type="fig" rid="F2">Fig. 2j</xref>). First meso- and meta-tarsomeres as long as 2° to 4° combined (<xref ref-type="fig" rid="F2">Figs 2l, n</xref>). Fourth tarsomere cordiform. Trochanters without tooth or any other special structure.</p><p><italic>Aedeagus</italic>. Median lobe as in <xref ref-type="fig" rid="F3">Fig. 3</xref>, short and robust with a ventral constriction between the basal and the distal part as described for the genus. Basal margin arcuate, bisinuate, with the apex rounded. Internal sac with two small sclerites. Parameres asymmetric, as in other species of the genus.</p><fig id="F3" position="float" orientation="portrait"><label>Figure 3.</label><caption><p>Photographic image of median lobe of <italic><tp:taxon-name>Parazuphium aguilerai</tp:taxon-name></italic> sp. n. Left lateral aspect.</p></caption><graphic xmlns:xlink="http://www.w3.org/1999/xlink" xlink:href="ZooKeys-103-049-g003.jpg" position="float" orientation="portrait" xlink:type="simple"/></fig></tp:treatment-sec><tp:treatment-sec sec-type="Habitat"><title>Habitat.</title><p> The single known specimen of <italic><tp:taxon-name>Parazuphium aguilerai</tp:taxon-name></italic> sp. n. was found under a large, deeply buried boulder, in the humid soil on a hillside with herbaceous vegetation (<italic><tp:taxon-name>Chamaerops humilis</tp:taxon-name></italic>, <italic><tp:taxon-name>Nerium oleander</tp:taxon-name></italic> and <italic><tp:taxon-name>Pistacia lentiscus</tp:taxon-name></italic>, <xref ref-type="fig" rid="F4">Fig. 4</xref>). The same sample included some endogean ants (<italic><tp:taxon-name>Leptanilla</tp:taxon-name></italic> sp, <italic><tp:taxon-name>Amblyopone</tp:taxon-name></italic> sp.) and remains of anendogean weevil, <italic><tp:taxon-name>Torneuma</tp:taxon-name></italic> sp. (<tp:taxon-name>Curculionidae</tp:taxon-name>, <tp:taxon-name>Cryptorhynchinae</tp:taxon-name>).</p><fig id="F4" position="float" orientation="portrait"><label>Figure 4.</label><caption><p>Habitat of <italic><tp:taxon-name>Parazuphium aguilerai</tp:taxon-name></italic> sp. n.</p></caption><graphic xmlns:xlink="http://www.w3.org/1999/xlink" xlink:href="ZooKeys-103-049-g004.jpg" position="float" orientation="portrait" xlink:type="simple"/></fig></tp:treatment-sec><tp:treatment-sec sec-type="Etymology"><title>Etymology.</title><p> The specific epithet is a Latinized eponym, genitive case, based on the name of our late friend Pedro Aguilera, who collected the specimen with us during his last trip to Morocco.</p></tp:treatment-sec><tp:treatment-sec sec-type="Recognition and comparisons"><title>Recognition and comparisons.</title><p><italic><tp:taxon-name>Parazuphium aguilerai</tp:taxon-name></italic> sp. n. can be clearly distinguished from any other species of the genus through the combinations of the following characters: lack of eyes, reduced size (2.7 mm), length and proportions of 2°, 3° and 4° antennomeres (0.1, 0.13 and 0.14mm respectively) and the presence of a tooth on metafemora. <italic><tp:taxon-name>Parazuphium feloi</tp:taxon-name></italic> from the Canary Islands is also anophthalmous, but it is larger than <italic><tp:taxon-name>Parazuphium aguilerai</tp:taxon-name></italic> sp. n. and without a tooth on the hind femora (<xref ref-type="bibr" rid="B11">Machado 1998</xref>). <italic><tp:taxon-name>Parazuphium ramirezi</tp:taxon-name></italic> J. and E. Vives from south Spain shows the same tooth on the metafemora, but is also larger, and with reduced eyes (<xref ref-type="bibr" rid="B22">Vives and Vives 1976</xref>). There are also some differences in the shape of the head and pronotum: in <italic><tp:taxon-name>Parazuphium aguilerai</tp:taxon-name></italic> sp. n. the head is more parallel-sided, the anterior angles of the pronotum are less rounded, and the anterior margin not straight.</p></tp:treatment-sec><ref-list><ref id="B11"><mixed-citation xmlns:xlink="http://www.w3.org/1999/xlink" xlink:type="simple"><person-group><name name-style="western"><surname>Machado</surname><given-names>A</given-names></name></person-group> (<year>1998</year>)<article-title> Un nuevo <italic>Parazuphium</italic> Jeannel anoftalmo de La Palma, islas Canarias (Coleoptera, Carabidae)</article-title>. <source>Vieraea</source><volume>26</volume>: <fpage>163</fpage>–<lpage>167</lpage>.</mixed-citation></ref><ref id="B22"><mixed-citation xmlns:xlink="http://www.w3.org/1999/xlink" xlink:type="simple"><person-group><name name-style="western"><surname>Vives</surname><given-names>J</given-names></name><name name-style="western"><surname>Vives</surname><given-names>E</given-names></name></person-group> (<year>1976</year>)<article-title> Caraboidea de la provincia de Cádiz (2ª nota).</article-title><source>Miscelanea zoologica</source><volume>3</volume> (<issue>5</issue>):<fpage>109</fpage>-<lpage>119</lpage>.</mixed-citation></ref></ref-list></tp:taxon-treatment>
